# Supplementary material for: Whole-genome in-silico subtractive hybridization (WISH) - using massive sequencing for the identification of unique and repetitive sex-specific sequences: the example of Schistosoma mansoni
Source: BMC Genomics. 2010 Jun 21;11:387. doi: 10.1186/1471-2164-11-387 (PMC3091631; doi:10.1186/1471-2164-11-387)
Supplement: Additional file 3 — Table S2. Female specific contigs (scaffolds of Schistosoma mansoni draft version 3.1.) and available evidence for their identification. All contigs verified by visualization of CASHX hits. [file 1471-2164-11-387-S3.XLS]

## Sheet: allfemalespec_final.txt
Table S2: Female specific contigs (scaffolds of Schistosoma mansoni draft version 3.1.) and available evidence for their identification. All contigs verified by visualization of CASHX hits.
Scaffold in assembly 3.1	length in bp	presence of female specific repeat						other evidence	PCR on adults from single-sex infected mice
Smp_scaff000728	6714							ELAND
Smp_scaff000858	1179						TR266
Smp_scaff001075	1764					R=564
Smp_scaff001233	3807							ELAND
Smp_scaff001413	2480							ELAND
Smp_scaff001520	3367							ELAND
Smp_scaff001540	3137	R=407.2	W2
Smp_scaff001576	4389							ELAND
Smp_scaff001636	6448							ELAND
Smp_scaff001639	2392							ELAND
Smp_scaff001640	2155							ELAND
Smp_scaff001691	6918						TR266	ELAND
Smp_scaff001700	1115	R=407.2	W2
Smp_scaff001741	3130							ELAND
Smp_scaff001782	7334							ELAND
Smp_scaff001887	2186							ELAND
Smp_scaff001930	18641							ELAND
Smp_scaff001971	62541		W2
Smp_scaff002128	2807							ELAND
Smp_scaff002329	3025							ELAND
Smp_scaff002519	2772							ELAND
Smp_scaff002735	2458							ELAND
Smp_scaff002739	12616							ELAND	x
Smp_scaff002779	4992							ELAND
Smp_scaff003066	5142							ELAND	x
Smp_scaff003129	1348	R=407.2	W2
Smp_scaff003132	5887							ELAND
Smp_scaff003143	3677							ELAND
Smp_scaff003211	2563							ELAND
Smp_scaff003254	2221							ELAND
Smp_scaff003311	6155							ELAND
Smp_scaff003443	2366							ELAND
Smp_scaff003487	1958	R=407.2	W2
Smp_scaff003536	1170	R=407.2	W2
Smp_scaff003571	1649					R=564
Smp_scaff003783	4537							ELAND
Smp_scaff004036	1112						TR266
Smp_scaff004074	1209				W1
Smp_scaff004075	1315				W1
Smp_scaff004215	1340	R=407.2	W2
Smp_scaff004233	1219						TR266
Smp_scaff004389	2354							ELAND
Smp_scaff004449	11251							ELAND
Smp_scaff004452	3736							ELAND
Smp_scaff004462	2905							ELAND
Smp_scaff004478	5584							ELAND	x
Smp_scaff004491	1512	R=407.2	W2
Smp_scaff004529	3699							ELAND
Smp_scaff004674	1533						TR266
Smp_scaff004703	11227				W1			ELAND
Smp_scaff004848	2831							ELAND
Smp_scaff004882	7969							ELAND
Smp_scaff004919	2120							ELAND
Smp_scaff005009	12684							ELAND
Smp_scaff005097	2732						TR266	ELAND
Smp_scaff005129	1522	R=407.2	W2
Smp_scaff005429	1009					R=564
Smp_scaff005440	1165						TR266
Smp_scaff005469	3680							ELAND
Smp_scaff005694	1479						TR266
Smp_scaff005793	1778					R=564
Smp_scaff005888	2104							ELAND
Smp_scaff005945	2151							ELAND
Smp_scaff005987	1085						TR266
Smp_scaff006008	1053	R=407.2	W2
Smp_scaff006057	2247						TR266
Smp_scaff006057	2247							ELAND
Smp_scaff006075	1412					R=564
Smp_scaff006076	2182						TR266	ELAND
Smp_scaff006263	1213						TR266
Smp_scaff006544	1633						TR266
Smp_scaff006552	2577							ELAND
Smp_scaff006566	1653						TR266
Smp_scaff006617	2004							ELAND
Smp_scaff006644	2067							ELAND
Smp_scaff006650	4987						TR266	ELAND
Smp_scaff006739	1081	R=407.2	W2
Smp_scaff006937	2484						TR266	ELAND
Smp_scaff007034	2322							ELAND
Smp_scaff007040	2531							ELAND
Smp_scaff007042	1015						TR266
Smp_scaff007128	1191				W1
Smp_scaff007151	1844	R=407.2	W2
Smp_scaff007192	1651						TR266
Smp_scaff007223	2909				W1			ELAND
Smp_scaff007279	2091							ELAND
Smp_scaff007314	2125					R=564		ELAND
Smp_scaff007589	2091							ELAND
Smp_scaff007635	1065	R=407.2	W2
Smp_scaff007641	1290						TR266
Smp_scaff007649	1241	R=407.2	W2
Smp_scaff007671	2318							ELAND
Smp_scaff007776	1022					R=564
Smp_scaff007788	1220	R=407.2	W2
Smp_scaff007815	1832				W1
Smp_scaff007825	1785						TR266
Smp_scaff008050	1021	R=407.2	W2
Smp_scaff008068	1332				W1
Smp_scaff008078	1720					R=564
Smp_scaff008106	2085						TR266	ELAND
Smp_scaff008126	2553							ELAND
Smp_scaff008141	1812				W1
Smp_scaff008233	1624				W1
Smp_scaff008316	1842						TR266
Smp_scaff008326	2924						TR266	ELAND
Smp_scaff008436	2384						TR266
Smp_scaff008500	1414						TR266
Smp_scaff008671	1196				W1
Smp_scaff008678	1008					R=564
Smp_scaff008690	2188							ELAND
Smp_scaff008695	2295						TR266	ELAND
Smp_scaff008829	3941							ELAND
Smp_scaff008842	2216	R=407.2	W2
Smp_scaff008948	3033			R=879				ELAND
Smp_scaff008991	2129						TR266	ELAND
Smp_scaff009104	1448				W1
Smp_scaff009116	3467						TR266	ELAND
Smp_scaff009278	1865						TR266
Smp_scaff009314	1284			R=879
Smp_scaff009578	2127							ELAND
Smp_scaff009579	1078						TR266
Smp_scaff009782	4280							ELAND
Smp_scaff009956	1010	R=407.2	W2
Smp_scaff010015	2681						TR266	ELAND
Smp_scaff010030	3924							ELAND
Smp_scaff010063	1086	R=407.2	W2
Smp_scaff010071	3053						TR266	ELAND
Smp_scaff010180	2684							ELAND
Smp_scaff010225	3769						TR266	ELAND
Smp_scaff010288	10661							ELAND
Smp_scaff010299	4291				W1			ELAND
Smp_scaff011090	2062							ELAND
Smp_scaff011102	5142							ELAND	x
Smp_scaff011322	1900						TR266
Smp_scaff011777	9210			R=879				ELAND
Smp_scaff011815	1042						TR266
Smp_scaff012747	11223				W1			ELAND
Smp_scaff012880	6767							ELAND
Smp_scaff013163	4060						TR266	ELAND
Smp_scaff013181	2001							ELAND
Smp_scaff013231	3690							ELAND
Smp_scaff013353	1274						TR266
Smp_scaff013408	1059						TR266
Smp_scaff013552	2567							ELAND
Smp_scaff015072	4682						TR266	ELAND
Smp_scaff015080	2004	R=407.2	W2
Smp_scaff015095	1462						TR266
Smp_scaff015144	2935							ELAND
Smp_scaff015285	1634						TR266
Smp_scaff015349	3348							ELAND
Smp_scaff015617	2369							ELAND
Smp_scaff015658	2544							ELAND
Smp_scaff015754	3764							ELAND
Smp_scaff015805	3315							ELAND
Smp_scaff016076	2564						TR266	ELAND
Smp_scaff016727	1244	R=407.2	W2
Smp_scaff016836	1218			R=879
Smp_scaff016843	1246						TR266
Smp_scaff017105	2104						TR266	ELAND
Smp_scaff017383	2163							ELAND
Smp_scaff017489	3464							ELAND
Smp_scaff017525	1528	R=407.2	W2
Smp_scaff017550	2041							ELAND
Smp_scaff017554	2484							ELAND
Smp_scaff017607	7034						TR266	ELAND
Smp_scaff017722	2853				W1
Smp_scaff017854	4327							ELAND
Smp_scaff017877	3550				W1
Smp_scaff017880	7526							ELAND
Smp_scaff017885	8184						TR266	ELAND
Smp_scaff017940	4744						TR266	ELAND
Smp_scaff017964	3968						TR266	ELAND
Smp_scaff017969	3051							ELAND
Smp_scaff018242	1548						TR266
Smp_scaff018706	5612							ELAND
Smp_scaff018746	4202						TR266	ELAND
Smp_scaff018755	3034							ELAND
Smp_scaff018927	6093							ELAND
Smp_scaff018967	12111							ELAND
total length	627100
number	180
